# Supplementary material for: Novel nonsense mutation in gene CHRNA2 identified by whole-genome sequencing in infant with epilepsy disorder: A case report
Source: Heliyon. 2024 Dec 26;11(1):e41484. doi: 10.1016/j.heliyon.2024.e41484 (PMC11743308; doi:10.1016/j.heliyon.2024.e41484)
Supplement: Multimedia component 3 [file mmc3.xlsx]

## Sheet: GeneCards-SearchResults
#	Gene Symbol	Description	Category	Gifts	GC Id	Relevance score	GeneCards Link
1	SCN1A	Sodium Voltage-Gated Channel Alpha Subunit 1	Protein Coding	46	GC02M165989	99.4554	https://www.genecards.org/cgi-bin/carddisp.pl?gene=SCN1A
2	DEPDC5	DEP Domain Containing 5, GATOR1 Subcomplex Subunit	Protein Coding	38	GC22P031753	81.1096	https://www.genecards.org/cgi-bin/carddisp.pl?gene=DEPDC5
3	CACNA1H	Calcium Voltage-Gated Channel Subunit Alpha1 H	Protein Coding	48	GC16P001153	77.8412	https://www.genecards.org/cgi-bin/carddisp.pl?gene=CACNA1H
4	RELN	Reelin	Protein Coding	42	GC07M103471	76.1364	https://www.genecards.org/cgi-bin/carddisp.pl?gene=RELN
5	KCNT1	Potassium Sodium-Activated Channel Subfamily T Member 1	Protein Coding	41	GC09P135702	73.3006	https://www.genecards.org/cgi-bin/carddisp.pl?gene=KCNT1
6	GABRA1	Gamma-Aminobutyric Acid Type A Receptor Subunit Alpha1	Protein Coding	46	GC05P161847	71.9552	https://www.genecards.org/cgi-bin/carddisp.pl?gene=GABRA1
7	SCN9A	Sodium Voltage-Gated Channel Alpha Subunit 9	Protein Coding	47	GC02M166195	71.8613	https://www.genecards.org/cgi-bin/carddisp.pl?gene=SCN9A
8	EPM2A	EPM2A Glucan Phosphatase, Laforin	Protein Coding	42	GC06M145382	65.0296	https://www.genecards.org/cgi-bin/carddisp.pl?gene=EPM2A
9	GABRG2	Gamma-Aminobutyric Acid Type A Receptor Subunit Gamma2	Protein Coding	47	GC05P162000	64.8832	https://www.genecards.org/cgi-bin/carddisp.pl?gene=GABRG2
10	EFHC1	EF-Hand Domain Containing 1	Protein Coding	40	GC06P052362	60.5188	https://www.genecards.org/cgi-bin/carddisp.pl?gene=EFHC1
11	CHRNA4	Cholinergic Receptor Nicotinic Alpha 4 Subunit	Protein Coding	46	GC20M063343	59.3877	https://www.genecards.org/cgi-bin/carddisp.pl?gene=CHRNA4
12	CNTNAP2	Contactin Associated Protein 2	Protein Coding	43	GC07P146116	57.3964	https://www.genecards.org/cgi-bin/carddisp.pl?gene=CNTNAP2
13	LGI1	Leucine Rich Glioma Inactivated 1	Protein Coding	42	GC10P093757	57.3527	https://www.genecards.org/cgi-bin/carddisp.pl?gene=LGI1
14	TBC1D24	TBC1 Domain Family Member 24	Protein Coding	37	GC16P002475	55.6679	https://www.genecards.org/cgi-bin/carddisp.pl?gene=TBC1D24
15	GABRB3	Gamma-Aminobutyric Acid Type A Receptor Subunit Beta3	Protein Coding	48	GC15M026543	54.8651	https://www.genecards.org/cgi-bin/carddisp.pl?gene=GABRB3
16	SCN1A-AS1	SCN1A And SCN9A Antisense RNA 1	RNA Gene	13	GC02P165959	54.6367	https://www.genecards.org/cgi-bin/carddisp.pl?gene=SCN1A-AS1
17	NPRL3	NPR3 Like, GATOR1 Complex Subunit	Protein Coding	36	GC16M000084	52.6715	https://www.genecards.org/cgi-bin/carddisp.pl?gene=NPRL3
18	CHRNA2	Cholinergic Receptor Nicotinic Alpha 2 Subunit	Protein Coding	46	GC08M027459	52.4508	https://www.genecards.org/cgi-bin/carddisp.pl?gene=CHRNA2
19	GABRD	Gamma-Aminobutyric Acid Type A Receptor Subunit Delta	Protein Coding	45	GC01P002019	50.771	https://www.genecards.org/cgi-bin/carddisp.pl?gene=GABRD
20	LOC102724058	Uncharacterized LOC102724058	RNA Gene	8	GC02P165958	49.865	https://www.genecards.org/cgi-bin/carddisp.pl?gene=LOC102724058
21	SLC6A1	Solute Carrier Family 6 Member 1	Protein Coding	46	GC03P012472	49.8163	https://www.genecards.org/cgi-bin/carddisp.pl?gene=SLC6A1
22	SCN2A	Sodium Voltage-Gated Channel Alpha Subunit 2	Protein Coding	46	GC02P165194	49.624	https://www.genecards.org/cgi-bin/carddisp.pl?gene=SCN2A
23	PRICKLE1	Prickle Planar Cell Polarity Protein 1	Protein Coding	42	GC12M042456	49.595	https://www.genecards.org/cgi-bin/carddisp.pl?gene=PRICKLE1
24	CSTB	Cystatin B	Protein Coding	45	GC21M043772	49.2875	https://www.genecards.org/cgi-bin/carddisp.pl?gene=CSTB
25	SCN1B	Sodium Voltage-Gated Channel Beta Subunit 1	Protein Coding	44	GC19P035030	49.1738	https://www.genecards.org/cgi-bin/carddisp.pl?gene=SCN1B
26	SCARB2	Scavenger Receptor Class B Member 2	Protein Coding	43	GC04M076158	49.1232	https://www.genecards.org/cgi-bin/carddisp.pl?gene=SCARB2
27	CHRNB2	Cholinergic Receptor Nicotinic Beta 2 Subunit	Protein Coding	44	GC01P154568	49.0716	https://www.genecards.org/cgi-bin/carddisp.pl?gene=CHRNB2
28	KCNQ3	Potassium Voltage-Gated Channel Subfamily Q Member 3	Protein Coding	45	GC08M132120	48.6055	https://www.genecards.org/cgi-bin/carddisp.pl?gene=KCNQ3
29	ALDH7A1	Aldehyde Dehydrogenase 7 Family Member A1	Protein Coding	46	GC05M126541	46.9222	https://www.genecards.org/cgi-bin/carddisp.pl?gene=ALDH7A1
30	KCNMA1	Potassium Calcium-Activated Channel Subfamily M Alpha 1	Protein Coding	48	GC10M076869	46.7913	https://www.genecards.org/cgi-bin/carddisp.pl?gene=KCNMA1
31	CACNB4	Calcium Voltage-Gated Channel Auxiliary Subunit Beta 4	Protein Coding	45	GC02M151832	46.0673	https://www.genecards.org/cgi-bin/carddisp.pl?gene=CACNB4
32	KCNQ2	Potassium Voltage-Gated Channel Subfamily Q Member 2	Protein Coding	47	GC20M063400	45.8314	https://www.genecards.org/cgi-bin/carddisp.pl?gene=KCNQ2
33	SLC2A1	Solute Carrier Family 2 Member 1	Protein Coding	50	GC01M042925	44.4999	https://www.genecards.org/cgi-bin/carddisp.pl?gene=SLC2A1
34	PRICKLE2	Prickle Planar Cell Polarity Protein 2	Protein Coding	38	GC03M064079	42.7623	https://www.genecards.org/cgi-bin/carddisp.pl?gene=PRICKLE2
35	GOSR2	Golgi SNAP Receptor Complex Member 2	Protein Coding	41	GC17P055888	42.529	https://www.genecards.org/cgi-bin/carddisp.pl?gene=GOSR2
36	KCTD7	Potassium Channel Tetramerization Domain Containing 7	Protein Coding	38	GC07P066628	42.3077	https://www.genecards.org/cgi-bin/carddisp.pl?gene=KCTD7
37	GRIN2A	Glutamate Ionotropic Receptor NMDA Type Subunit 2A	Protein Coding	50	GC16M009753	42.149	https://www.genecards.org/cgi-bin/carddisp.pl?gene=GRIN2A
38	CNTN2	Contactin 2	Protein Coding	44	GC01P205043	41.7683	https://www.genecards.org/cgi-bin/carddisp.pl?gene=CNTN2
39	PCDH19	Protocadherin 19	Protein Coding	42	GC0XM100291	40.6769	https://www.genecards.org/cgi-bin/carddisp.pl?gene=PCDH19
40	STX1B	Syntaxin 1B	Protein Coding	40	GC16M030989	38.8871	https://www.genecards.org/cgi-bin/carddisp.pl?gene=STX1B
41	PIGQ	Phosphatidylinositol Glycan Anchor Biosynthesis Class Q	Protein Coding	42	GC16P011615	37.1785	https://www.genecards.org/cgi-bin/carddisp.pl?gene=PIGQ
42	KCNC1	Potassium Voltage-Gated Channel Subfamily C Member 1	Protein Coding	44	GC11P017756	37.0909	https://www.genecards.org/cgi-bin/carddisp.pl?gene=KCNC1
43	NHLRC1	NHL Repeat Containing E3 Ubiquitin Protein Ligase 1	Protein Coding	38	GC06M018120	36.7689	https://www.genecards.org/cgi-bin/carddisp.pl?gene=NHLRC1
44	SLC26A5-AS1	SLC26A5 Antisense RNA 1	RNA Gene	11	GC07P103446	36.4493	https://www.genecards.org/cgi-bin/carddisp.pl?gene=SLC26A5-AS1
45	SCN8A	Sodium Voltage-Gated Channel Alpha Subunit 8	Protein Coding	48	GC12P051590	36.3841	https://www.genecards.org/cgi-bin/carddisp.pl?gene=SCN8A
46	STRADA	STE20 Related Adaptor Alpha	Protein Coding	42	GC17M063685	36.2435	https://www.genecards.org/cgi-bin/carddisp.pl?gene=STRADA
47	CLCN2	Chloride Voltage-Gated Channel 2	Protein Coding	45	GC03M184346	35.9562	https://www.genecards.org/cgi-bin/carddisp.pl?gene=CLCN2
48	HBA-LCR	Alpha-Globin Locus Control Region	Biological Region	3	GC16P012143	35.7039	https://www.genecards.org/cgi-bin/carddisp.pl?gene=HBA-LCR
49	LRRC37A2	Leucine Rich Repeat Containing 37 Member A2	Protein Coding	30	GC17P056529	35.3277	https://www.genecards.org/cgi-bin/carddisp.pl?gene=LRRC37A2
50	SPATA5	Spermatogenesis Associated 5	Protein Coding	41	GC04P122923	34.9402	https://www.genecards.org/cgi-bin/carddisp.pl?gene=SPATA5
51	EPM2A-DT	EPM2A Divergent Transcript	RNA Gene	13	GC06P145737	34.8416	https://www.genecards.org/cgi-bin/carddisp.pl?gene=EPM2A-DT
52	CERS1	Ceramide Synthase 1	Protein Coding	40	GC19M018868	34.7671	https://www.genecards.org/cgi-bin/carddisp.pl?gene=CERS1
53	NPRL2	NPR2 Like, GATOR1 Complex Subunit	Protein Coding	38	GC03M051260	34.2561	https://www.genecards.org/cgi-bin/carddisp.pl?gene=NPRL2
54	LMNB2	Lamin B2	Protein Coding	42	GC19M005364	34.0163	https://www.genecards.org/cgi-bin/carddisp.pl?gene=LMNB2
55	CPA6	Carboxypeptidase A6	Protein Coding	43	GC08M067422	33.611	https://www.genecards.org/cgi-bin/carddisp.pl?gene=CPA6
56	CLN8	CLN8 Transmembrane ER And ERGIC Protein	Protein Coding	40	GC08P001755	33.2122	https://www.genecards.org/cgi-bin/carddisp.pl?gene=CLN8
57	SYN1	Synapsin I	Protein Coding	43	GC0XM047571	33.2076	https://www.genecards.org/cgi-bin/carddisp.pl?gene=SYN1
58	STXBP1	Syntaxin Binding Protein 1	Protein Coding	47	GC09P127590	31.7782	https://www.genecards.org/cgi-bin/carddisp.pl?gene=STXBP1
59	RBFOX1	RNA Binding Fox-1 Homolog 1	Protein Coding	37	GC16P011816	31.7218	https://www.genecards.org/cgi-bin/carddisp.pl?gene=RBFOX1
60	SRPX2	Sushi Repeat Containing Protein X-Linked 2	Protein Coding	39	GC0XP100648	31.4041	https://www.genecards.org/cgi-bin/carddisp.pl?gene=SRPX2
61	IER3IP1	Immediate Early Response 3 Interacting Protein 1	Protein Coding	36	GC18M047152	30.6901	https://www.genecards.org/cgi-bin/carddisp.pl?gene=IER3IP1
62	ASAH1	N-Acylsphingosine Amidohydrolase 1	Protein Coding	45	GC08M018055	30.1942	https://www.genecards.org/cgi-bin/carddisp.pl?gene=ASAH1
63	EJM2	Epilepsy, Juvenile Myoclonic 2	Genetic Locus	2	GC15U990103	29.9449	https://www.genecards.org/cgi-bin/carddisp.pl?gene=EJM2
64	HCN1	Hyperpolarization Activated Cyclic Nucleotide Gated Potassium Channel 1	Protein Coding	45	GC05M045260	29.7685	https://www.genecards.org/cgi-bin/carddisp.pl?gene=HCN1
65	CDKL5	Cyclin Dependent Kinase Like 5	Protein Coding	42	GC0XP018425	29.2181	https://www.genecards.org/cgi-bin/carddisp.pl?gene=CDKL5
66	ADGRV1	Adhesion G Protein-Coupled Receptor V1	Protein Coding	37	GC05P090529	29.158	https://www.genecards.org/cgi-bin/carddisp.pl?gene=ADGRV1
67	EJM3	Epilepsy, Juvenile Myoclonic 3	Genetic Locus	2	GC06U900609	28.4563	https://www.genecards.org/cgi-bin/carddisp.pl?gene=EJM3
68	JRK	Jrk Helix-Turn-Helix Protein	Protein Coding	36	GC08M142657	28.0201	https://www.genecards.org/cgi-bin/carddisp.pl?gene=JRK
69	GDF1	Growth Differentiation Factor 1	Protein Coding	36	GC19M018843	27.5035	https://www.genecards.org/cgi-bin/carddisp.pl?gene=GDF1
70	SCN3A	Sodium Voltage-Gated Channel Alpha Subunit 3	Protein Coding	47	GC02M165087	27.4304	https://www.genecards.org/cgi-bin/carddisp.pl?gene=SCN3A
71	EIG3	Epilepsy, Idiopathic Generalized, Susceptibility To 3	Genetic Locus	2	GC09U900639	27.4302	https://www.genecards.org/cgi-bin/carddisp.pl?gene=EIG3
72	POLG	DNA Polymerase Gamma, Catalytic Subunit	Protein Coding	46	GC15M090834	27.2623	https://www.genecards.org/cgi-bin/carddisp.pl?gene=POLG
73	RBFOX3	RNA Binding Fox-1 Homolog 3	Protein Coding	36	GC17M079089	27.2593	https://www.genecards.org/cgi-bin/carddisp.pl?gene=RBFOX3
74	SNX27	Sorting Nexin 27	Protein Coding	37	GC01P151611	26.806	https://www.genecards.org/cgi-bin/carddisp.pl?gene=SNX27
75	WWOX	WW Domain Containing Oxidoreductase	Protein Coding	45	GC16P078099	26.464	https://www.genecards.org/cgi-bin/carddisp.pl?gene=WWOX
76	ECA1	Epilepsy, Childhood Absence 1	Genetic Locus	4	GC08U990109	26.4368	https://www.genecards.org/cgi-bin/carddisp.pl?gene=ECA1
77	EGI	Epilepsy, Generalized, Idiopathic	Genetic Locus	3	GC08U990019	26.1952	https://www.genecards.org/cgi-bin/carddisp.pl?gene=EGI
78	NEXMIF	Neurite Extension And Migration Factor	Protein Coding	28	GC0XM074733	25.9926	https://www.genecards.org/cgi-bin/carddisp.pl?gene=NEXMIF
79	PRRT2	Proline Rich Transmembrane Protein 2	Protein Coding	38	GC16P029811	25.7329	https://www.genecards.org/cgi-bin/carddisp.pl?gene=PRRT2
80	CILK1	Ciliogenesis Associated Kinase 1	Protein Coding	34	GC06M066350	25.6315	https://www.genecards.org/cgi-bin/carddisp.pl?gene=CILK1
81	SLC12A5	Solute Carrier Family 12 Member 5	Protein Coding	46	GC20P046021	25.4018	https://www.genecards.org/cgi-bin/carddisp.pl?gene=SLC12A5
82	LOC109029533	Cystatin B Upstream Repeat Instability Region	Biological Region	3	GC21P043776	25.3115	https://www.genecards.org/cgi-bin/carddisp.pl?gene=LOC109029533
83	NBEA	Neurobeachin	Protein Coding	42	GC13P034942	25.1349	https://www.genecards.org/cgi-bin/carddisp.pl?gene=NBEA
84	EJM4	Myoclonic Epilepsy, Juvenile, 4	Genetic Locus	1	GC05U900776	24.3775	https://www.genecards.org/cgi-bin/carddisp.pl?gene=EJM4
85	EJM9	Epilepsy, Juvenile Myoclonic, Susceptiblity To, 9	Genetic Locus	1	GC02U902460	24.1709	https://www.genecards.org/cgi-bin/carddisp.pl?gene=EJM9
86	EIG2	Epilepsy, Idiopathic Generalized, Susceptibility To 2	Genetic Locus	2	GC14U900435	24.066	https://www.genecards.org/cgi-bin/carddisp.pl?gene=EIG2
87	CHD2	Chromodomain Helicase DNA Binding Protein 2	Protein Coding	43	GC15P092900	23.7519	https://www.genecards.org/cgi-bin/carddisp.pl?gene=CHD2
88	EIG4	Epilepsy, Idiopathic Generalized, Susceptibility To 4	Genetic Locus	1	GC10U900826	23.381	https://www.genecards.org/cgi-bin/carddisp.pl?gene=EIG4
89	EIG5	Epilepsy, Idiopathic Generalized, Susceptibility To, 5	Genetic Locus	1	GC10U901102	23.154	https://www.genecards.org/cgi-bin/carddisp.pl?gene=EIG5
90	PLPBP	Pyridoxal Phosphate Binding Protein	Protein Coding	32	GC08P037763	23.1046	https://www.genecards.org/cgi-bin/carddisp.pl?gene=PLPBP
91	GAL	Galanin And GMAP Prepropeptide	Protein Coding	43	GC11P070219	23.0438	https://www.genecards.org/cgi-bin/carddisp.pl?gene=GAL
92	GEFSP7	Generalized Epilepsy With Febrile Seizures Plus, Type 7	Genetic Locus	1	GC02U904758	22.8563	https://www.genecards.org/cgi-bin/carddisp.pl?gene=GEFSP7
93	KCNMA1-AS1	KCNMA1 Antisense RNA 1	RNA Gene	14	GC10P076888	22.5196	https://www.genecards.org/cgi-bin/carddisp.pl?gene=KCNMA1-AS1
94	GEFSP8	Generalized Epilepsy With Febrile Seizures Plus, Type 8	Genetic Locus	1	GC06U902250	22.5099	https://www.genecards.org/cgi-bin/carddisp.pl?gene=GEFSP8
95	SYNGAP1	Synaptic Ras GTPase Activating Protein 1	Protein Coding	44	GC06P083776	22.3902	https://www.genecards.org/cgi-bin/carddisp.pl?gene=SYNGAP1
96	YEATS2	YEATS Domain Containing 2	Protein Coding	36	GC03P183698	22.2264	https://www.genecards.org/cgi-bin/carddisp.pl?gene=YEATS2
97	ETL2	Epilepsy, Familial Temporal Lobe	Genetic Locus	2	GC12U900546	22.2098	https://www.genecards.org/cgi-bin/carddisp.pl?gene=ETL2
98	CHRNA7	Cholinergic Receptor Nicotinic Alpha 7 Subunit	Protein Coding	44	GC15P031923	22.1746	https://www.genecards.org/cgi-bin/carddisp.pl?gene=CHRNA7
99	GEFSP4	Epilepsy, Generalized, With Febrile Seizures Plus, Type 4	Genetic Locus	1	GC02U901616	21.9624	https://www.genecards.org/cgi-bin/carddisp.pl?gene=GEFSP4
100	GEFSP6	Generalized Epilepsy With Febrile Seizures Plus, Type 6	Genetic Locus	1	GC08U901086	21.9624	https://www.genecards.org/cgi-bin/carddisp.pl?gene=GEFSP6
101	SAMD12	Sterile Alpha Motif Domain Containing 12	Protein Coding	36	GC08M118131	21.8734	https://www.genecards.org/cgi-bin/carddisp.pl?gene=SAMD12
102	ARX	Aristaless Related Homeobox	Protein Coding	41	GC0XM025003	21.7346	https://www.genecards.org/cgi-bin/carddisp.pl?gene=ARX
103	PRICKLE2-AS1	PRICKLE2 Antisense RNA 1	RNA Gene	14	GC03P064085	21.5511	https://www.genecards.org/cgi-bin/carddisp.pl?gene=PRICKLE2-AS1
104	MARCHF6	Membrane Associated Ring-CH-Type Finger 6	Protein Coding	29	GC05P010471	21.3461	https://www.genecards.org/cgi-bin/carddisp.pl?gene=MARCHF6
105	SLC35A3	Solute Carrier Family 35 Member A3	Protein Coding	41	GC01P099987	21.2802	https://www.genecards.org/cgi-bin/carddisp.pl?gene=SLC35A3
106	ETL4	Epilepsy, Occipitotemporal Lobe, And Migraine With Aura	Genetic Locus	2	GC09U902059	21.0531	https://www.genecards.org/cgi-bin/carddisp.pl?gene=ETL4
107	GRIN1	Glutamate Ionotropic Receptor NMDA Type Subunit 1	Protein Coding	48	GC09P137138	20.8199	https://www.genecards.org/cgi-bin/carddisp.pl?gene=GRIN1
108	FMTLE	Epilepsy, Familial Mesial Temporal Lobe	Genetic Locus	1	GC04U900989	20.8179	https://www.genecards.org/cgi-bin/carddisp.pl?gene=FMTLE
109	ATP1A3	ATPase Na+/K+ Transporting Subunit Alpha 3	Protein Coding	46	GC19M041966	20.6541	https://www.genecards.org/cgi-bin/carddisp.pl?gene=ATP1A3
110	ATN1	Atrophin 1	Protein Coding	43	GC12P021090	20.4821	https://www.genecards.org/cgi-bin/carddisp.pl?gene=ATN1
111	ETL6	Epilepsy, Familial Temporal Lobe, 6	Genetic Locus	1	GC03U902259	20.2054	https://www.genecards.org/cgi-bin/carddisp.pl?gene=ETL6
112	ECT	Centralopathic Epilepsy	Genetic Locus	2	GC11U901791	20.1172	https://www.genecards.org/cgi-bin/carddisp.pl?gene=ECT
113	ALG14	ALG14 UDP-N-Acetylglucosaminyltransferase Subunit	Protein Coding	40	GC01M094974	19.9731	https://www.genecards.org/cgi-bin/carddisp.pl?gene=ALG14
114	CACNA1A	Calcium Voltage-Gated Channel Subunit Alpha1 A	Protein Coding	46	GC19M013206	19.8506	https://www.genecards.org/cgi-bin/carddisp.pl?gene=CACNA1A
115	ARFGEF1-DT	ARFGEF1 Divergent Transcript	RNA Gene	12	GC08P067553	19.7883	https://www.genecards.org/cgi-bin/carddisp.pl?gene=ARFGEF1-DT
116	RORB	RAR Related Orphan Receptor B	Protein Coding	45	GC09P074497	19.6655	https://www.genecards.org/cgi-bin/carddisp.pl?gene=RORB
117	TUBA1A	Tubulin Alpha 1a	Protein Coding	46	GC12M049184	19.5904	https://www.genecards.org/cgi-bin/carddisp.pl?gene=TUBA1A
118	STARD7	StAR Related Lipid Transfer Domain Containing 7	Protein Coding	36	GC02M096184	19.3703	https://www.genecards.org/cgi-bin/carddisp.pl?gene=STARD7
119	MICAL1	Microtubule Associated Monooxygenase, Calponin And LIM Domain Containing 1	Protein Coding	41	GC06M109444	19.31	https://www.genecards.org/cgi-bin/carddisp.pl?gene=MICAL1
120	SNIP1	Smad Nuclear Interacting Protein 1	Protein Coding	38	GC01M037534	19.1992	https://www.genecards.org/cgi-bin/carddisp.pl?gene=SNIP1
121	SLC6A1-AS1	SLC6A1 Antisense RNA 1	RNA Gene	15	GC03M011006	19.1463	https://www.genecards.org/cgi-bin/carddisp.pl?gene=SLC6A1-AS1
122	SETD1A	SET Domain Containing 1A, Histone Lysine Methyltransferase	Protein Coding	40	GC16P041106	19.0915	https://www.genecards.org/cgi-bin/carddisp.pl?gene=SETD1A
123	HCN2	Hyperpolarization Activated Cyclic Nucleotide Gated Potassium And Sodium Channel 2	Protein Coding	45	GC19P000589	19.0145	https://www.genecards.org/cgi-bin/carddisp.pl?gene=HCN2
124	SPTAN1	Spectrin Alpha, Non-Erythrocytic 1	Protein Coding	46	GC09P128552	18.9747	https://www.genecards.org/cgi-bin/carddisp.pl?gene=SPTAN1
125	SZT2	SZT2 Subunit Of KICSTOR Complex	Protein Coding	35	GC01P043389	18.8831	https://www.genecards.org/cgi-bin/carddisp.pl?gene=SZT2
126	CASR	Calcium Sensing Receptor	Protein Coding	49	GC03P122183	18.7762	https://www.genecards.org/cgi-bin/carddisp.pl?gene=CASR
127	RAPGEF2	Rap Guanine Nucleotide Exchange Factor 2	Protein Coding	40	GC04P159106	18.6187	https://www.genecards.org/cgi-bin/carddisp.pl?gene=RAPGEF2
128	MT-TF	Mitochondrially Encoded TRNA-Phe (UUU/C)	RNA Gene	14	GCMTP000580	18.3472	https://www.genecards.org/cgi-bin/carddisp.pl?gene=MT-TF
129	FAME3	Epilepsy, Familial Adult Myoclonic, 3	Genetic Locus	2	GC00U936869	18.0173	https://www.genecards.org/cgi-bin/carddisp.pl?gene=FAME3
130	ADRA2B	Adrenoceptor Alpha 2B	Protein Coding	44	GC02M096112	17.7173	https://www.genecards.org/cgi-bin/carddisp.pl?gene=ADRA2B
131	CLCNKB	Chloride Voltage-Gated Channel Kb	Protein Coding	42	GC01P016045	17.5039	https://www.genecards.org/cgi-bin/carddisp.pl?gene=CLCNKB
132	EPPS	Epilepsy, Partial, With Pericentral Spikes	Genetic Locus	2	GC04U900013	17.3865	https://www.genecards.org/cgi-bin/carddisp.pl?gene=EPPS
133	ENFL2	Epilepsy, Nocturnal Frontal Lobe, Type 2	Genetic Locus	1	GC15U990104	16.96	https://www.genecards.org/cgi-bin/carddisp.pl?gene=ENFL2
134	MT-TK	Mitochondrially Encoded TRNA-Lys (AAA/G)	RNA Gene	14	GCMTP008297	16.8615	https://www.genecards.org/cgi-bin/carddisp.pl?gene=MT-TK
135	KCNA1	Potassium Voltage-Gated Channel Subfamily A Member 1	Protein Coding	44	GC12P021017	16.8589	https://www.genecards.org/cgi-bin/carddisp.pl?gene=KCNA1
136	MEF2C	Myocyte Enhancer Factor 2C	Protein Coding	46	GC05M088718	16.844	https://www.genecards.org/cgi-bin/carddisp.pl?gene=MEF2C
137	TNRC6A	Trinucleotide Repeat Containing Adaptor 6A	Protein Coding	38	GC16P024611	16.8192	https://www.genecards.org/cgi-bin/carddisp.pl?gene=TNRC6A
138	PLCB1	Phospholipase C Beta 1	Protein Coding	46	GC20P008061	16.6925	https://www.genecards.org/cgi-bin/carddisp.pl?gene=PLCB1
139	SLC25A22	Solute Carrier Family 25 Member 22	Protein Coding	39	GC11M003220	16.5985	https://www.genecards.org/cgi-bin/carddisp.pl?gene=SLC25A22
140	HWE1	Epilepsy, Hot Water, 1	Genetic Locus	1	GC10U901235	16.5507	https://www.genecards.org/cgi-bin/carddisp.pl?gene=HWE1
141	MAF	MAF BZIP Transcription Factor	Protein Coding	44	GC16M079204	16.4999	https://www.genecards.org/cgi-bin/carddisp.pl?gene=MAF
142	SEMA6B	Semaphorin 6B	Protein Coding	37	GC19M004542	16.4986	https://www.genecards.org/cgi-bin/carddisp.pl?gene=SEMA6B
143	ABCB1	ATP Binding Cassette Subfamily B Member 1	Protein Coding	49	GC07M087504	16.2359	https://www.genecards.org/cgi-bin/carddisp.pl?gene=ABCB1
144	PRDM8	PR/SET Domain 8	Protein Coding	36	GC04P080183	16.2025	https://www.genecards.org/cgi-bin/carddisp.pl?gene=PRDM8
145	DPM2	Dolichyl-Phosphate Mannosyltransferase Subunit 2, Regulatory	Protein Coding	34	GC09M127935	16.1849	https://www.genecards.org/cgi-bin/carddisp.pl?gene=DPM2
146	RORA	RAR Related Orphan Receptor A	Protein Coding	46	GC15M060488	16.1485	https://www.genecards.org/cgi-bin/carddisp.pl?gene=RORA
147	LOC106501713	CLCNKB Recombination Region	Biological Region	3	GC01P016044	16.102	https://www.genecards.org/cgi-bin/carddisp.pl?gene=LOC106501713
148	SLC7A6OS	Solute Carrier Family 7 Member 6 Opposite Strand	Protein Coding	32	GC16M068284	16.072	https://www.genecards.org/cgi-bin/carddisp.pl?gene=SLC7A6OS
149	MT-ND5	Mitochondrially Encoded NADH:Ubiquinone Oxidoreductase Core Subunit 5	Protein Coding	33	GCMTP012339	15.8764	https://www.genecards.org/cgi-bin/carddisp.pl?gene=MT-ND5
150	PRICKLE2-AS1	PRICKLE2 Antisense RNA 1	RNA Gene	17	GC03P064063	16.7157	https://www.genecards.org/cgi-bin/carddisp.pl?gene=PRICKLE2-AS1
