# Supplementary material for: Novel nonsense mutation in gene CHRNA2 identified by whole-genome sequencing in infant with epilepsy disorder: A case report
Source: Heliyon. 2024 Dec 26;11(1):e41484. doi: 10.1016/j.heliyon.2024.e41484 (PMC11743308; doi:10.1016/j.heliyon.2024.e41484)
Supplement: Multimedia component 5 [file mmc5.xlsx]

## Sheet: Sheet1
Tool	Range	Score	Interpretation
CADD	0-48	38	Potentially pathogenic
DANN	0-1	0.9962	Pathogenic
SIFT		Damaging due to stop	Pathogenic
Mutation taster	0-1	1	Disease causing automatic
BayesDel	(-1.29334) to 0.75731	0.5392	Damaging
Eigen		0.8792	Pathogenic
Eigen PC		0.7515	Pathogenic
FATHMM-MKL	0-1	0.8908	Damaging
FATHMM-XF	0-1	0.2599	Neutral
LRT	1 to 0	0	Deleterious
